# Supplementary material for: Receptor Activator of NF-κB (RANK) Confers Resistance to Chemotherapy in AML and Associates with Dismal Disease Course
Source: Cancers (Basel). 2021 Dec 4;13(23):6122. doi: 10.3390/cancers13236122 (PMC8657109; doi:10.3390/cancers13236122)
Supplement: Supplementary file 1 [file cancers-13-06122-s001.zip]

Archive with 1 entries (1 files):
- cancers-1474198-supplementary.pdf
